# Supplementary material for: Developing an Affordable Miniature 3D-Printed Wave Generator for Wave Energy Harvesting Application
Source: Micromachines (Basel). 2024 Dec 16;15(12):1500. doi: 10.3390/mi15121500 (PMC11678848; doi:10.3390/mi15121500)
Supplement: Supplementary file 1 [file micromachines-15-01500-s001.zip]

Archive with 6 entries (5 files):
- micromachines-3335107-supplementary/
- micromachines-3335107-supplementary/Supplemental - revised.pdf
- micromachines-3335107-supplementary/Video. 1.mp4
- micromachines-3335107-supplementary/Video. 2.mp4
- micromachines-3335107-supplementary/Video. 3.mp4
- micromachines-3335107-supplementary/Video. 4.mp4
